# Supplementary material for: Epidemiological Characteristics and Mortality Risk Factors Comparison in Dialysis and Non-Dialysis CKD Patients with COVID-19—A Single Center Experience
Source: J Pers Med. 2022 Jun 13;12(6):966. doi: 10.3390/jpm12060966 (PMC9224649; doi:10.3390/jpm12060966)
Supplement: Supplementary file 1 [file jpm-12-00966-s001.zip]

Archive with 1 entries (1 files):
- jpm-1750956-supplementary.pdf
